# Supplementary material for: Gold(III) Complexes with 2-(1-Ethylbenzyl)pyridine as Promising Antimicrobial and Antitumor Agents
Source: Molecules. 2025 Apr 4;30(7):1611. doi: 10.3390/molecules30071611 (PMC11990560; doi:10.3390/molecules30071611)
Supplement: Supplementary file 1 [file molecules-30-01611-s001.zip]

Archive with 1 entries (1 files):
- molecules-3545037-supplementary.pdf
